# Supplementary material for: A correlated motif approach for finding short linear motifs from protein interaction networks
Source: BMC Bioinformatics. 2006 Nov 16;7:502. doi: 10.1186/1471-2105-7-502 (PMC1665647; doi:10.1186/1471-2105-7-502)
Supplement: Additional file 2 — Program. The file contains the binaries of the C implementation of D-STAR for Windows XP, Linux and Solaris OS. Also included in the zip file are the C2-BIND dataset as sample input and its sample output file. [file 1471-2105-7-502-S2.zip]

Archive with 9 entries (8 files):
- Program/C2-BIND.int
- Program/C2-BIND.out
- Program/C2-BIND_Seq.fasta
- Program/D-STAR_Interactive.pl
- Program/DSTAR.LinuxRedHat
- Program/DSTAR.Solaris
- Program/DSTAR.Windows
- Program/README.txt
- Program/
