# Supplementary material for: A correlated motif approach for finding short linear motifs from protein interaction networks
Source: BMC Bioinformatics. 2006 Nov 16;7:502. doi: 10.1186/1471-2105-7-502 (PMC1665647; doi:10.1186/1471-2105-7-502)
Supplement: Additional file 2 — Program. The file contains the binaries of the C implementation of D-STAR for Windows XP, Linux and Solaris OS. Also included in the zip file are the C2-BIND dataset as sample input and its sample output file. [file 1471-2105-7-502-S2.zip › Program/C2-BIND.int]

0 1
0 2
0 3
0 4
0 5
0 6
7 8
7 9
7 10
7 11
7 12
7 13
7 1
7 14
7 15
7 16
7 17
7 18
7 19
7 20
21 22
21 23
24 25
24 26
24 27
24 28
24 29
24 30
24 31
32 27
33 34
33 1
33 11
33 35
33 13
33 36
33 37
33 38
33 39
33 40
33 41
33 31
33 42
33 43
33 44
33 45
33 46
33 47
33 48
49 50
49 15
49 51
49 52
53 54
53 55
53 56
53 50
53 57
53 9
53 58
53 59
53 39
53 60
53 61
53 62
53 63
53 64
53 65
53 66
53 67
53 68
53 69
53 70
26 50
26 71
26 72
26 73
26 7
26 11
11 74
11 13
11 75
11 76
11 77
11 12
11 78
11 79
35 50
35 7
35 56
35 13
35 80
35 12
35 40
35 81
35 82
35 83
35 84
35 85
35 86
35 11
13 50
13 56
13 13
13 80
13 40
13 81
13 82
13 83
13 84
13 85
13 86
87 1
88 89
88 50
88 90
88 91
88 92
80 93
80 94
80 95
80 1
80 38
80 11
55 26
55 38
55 32
55 96
55 97
55 13
55 9
55 98
55 99
55 100
55 101
55 102
55 103
55 104
55 11
55 105
106 38
106 73
106 36
106 107
106 34
106 37
106 2
106 108
106 44
106 45
106 109
106 48
106 46
106 47
12 26
12 13
12 80
12 110
111 112
111 113
111 114
111 28
111 115
111 116
117 93
117 106
117 36
117 107
117 94
117 95
117 1
117 2
117 37
117 38
117 118
117 44
117 45
117 109
117 48
117 46
117 47
117 11
119 11
119 1
120 121
120 122
120 123
120 13
120 55
120 38
120 124
120 125
120 126
120 40
120 127
120 128
120 129
108 93
108 95
108 118
108 107
108 94
108 34
108 1
108 2
108 37
108 38
108 44
108 45
108 109
108 48
108 11
130 131
130 50
132 1
132 131
132 11
132 9
132 95
132 133
132 134
132 135
132 136
132 16
132 137
132 138
132 139
132 140
132 141
132 142
132 143
132 144
132 145
