# Supplementary material for: A correlated motif approach for finding short linear motifs from protein interaction networks
Source: BMC Bioinformatics. 2006 Nov 16;7:502. doi: 10.1186/1471-2105-7-502 (PMC1665647; doi:10.1186/1471-2105-7-502)
Supplement: Additional file 2 — Program. The file contains the binaries of the C implementation of D-STAR for Windows XP, Linux and Solaris OS. Also included in the zip file are the C2-BIND dataset as sample input and its sample output file. [file 1471-2105-7-502-S2.zip › Program/C2-BIND.out]

Rank 1
Int (total = 20) = 0(0,1);3(0,4);4(0,5);241(55,11);242(55,13);285(80,1);286(80,11);287(80,12);288(80,13);354(108,1);356(108,11);385(117,1);387(117,11);405(119,1);406(119,11);407(120,13);409(120,40);416(120,126);433(132,1);435(132,11);

Left Proteins
Size = 8
Centroid 0 pos 580(GLFPSNYV)
Protein 55 pos 348(GIIPSNYV);
Protein 80 pos 469(GVFPGNYV);
Protein 108 pos 457(GIFPANYV);
Protein 117 pos 362(GIFPANYV);
Protein 119 pos 99(GIFPANYV);
Protein 120 pos 263(GIFPLNYV);
Protein 132 pos 100(GIFPANYV);

Right Proteins
Size = 8
Centroid 1 pos 468(PPPPPIPS)
Protein 4 pos 608(PTPPPKPS);
Protein 5 pos 277(PPPPPAPP);
Protein 11 pos 386(PPPPPRAS);
Protein 12 pos 6(PPPPPPPP);7(PPPPPPPA);154(PPIPDIPS);238(PPPPPTPT);350(PPPPPLPA);397(PPPPPPPP);398(PPPPPPPP);399(PPPPPPPG);424(LPPPPPPS);572(APPPPITS);703(PPPPPSPS);
Protein 13 pos 1072(PPPPPPPP);1073(PPPPPPPP);1074(PPPPPPPS);1075(PPPPPPSS);
Protein 40 pos 514(PPPPPPVS);
Protein 126 pos 194(PPPPPQPA);

Score=152.208276
*************************************

Rank 2
Int (total = 19) = 0(0,1);4(0,5);241(55,11);242(55,13);285(80,1);286(80,11);287(80,12);288(80,13);354(108,1);356(108,11);385(117,1);387(117,11);405(119,1);406(119,11);407(120,13);409(120,40);416(120,126);433(132,1);435(132,11);

Left Proteins
Size = 8
Centroid 0 pos 580(GLFPSNYV)
Protein 55 pos 348(GIIPSNYV);
Protein 80 pos 469(GVFPGNYV);
Protein 108 pos 457(GIFPANYV);
Protein 117 pos 362(GIFPANYV);
Protein 119 pos 99(GIFPANYV);
Protein 120 pos 263(GIFPLNYV);
Protein 132 pos 100(GIFPANYV);

Right Proteins
Size = 7
Centroid 1 pos 467(RPPPPPIP)
Protein 5 pos 276(PPPPPPAP);
Protein 11 pos 321(RPVPPPPP);
Protein 12 pos 5(APPPPPPP);6(PPPPPPPP);237(APPPPPTP);349(APPPPPLP);396(APPPPPPP);397(PPPPPPPP);398(PPPPPPPP);702(SPPPPPSP);
Protein 13 pos 1071(IPPPPPPP);1072(PPPPPPPP);1073(PPPPPPPP);
Protein 40 pos 513(RPPPPPPV);
Protein 126 pos 193(PPPPPPQP);

Score=151.094960
*************************************

Rank 3
Int (total = 11) = 0(0,1);59(11,108);60(11,117);61(11,119);62(11,132);317(93,108);318(93,117);352(107,108);353(107,117);422(123,120);425(126,120);

Left Proteins
Size = 6
Centroid 0 pos 517(PPPPPRRA)
Protein 11 pos 184(PPPPPPTA);324(PPPPPMRT);343(PPPPPRRG);353(PPPPPHRH);385(APPPPPRA);386(PPPPPRAS);
Protein 93 pos 23(PPPLPPRA);
Protein 107 pos 26(PPRPPRPA);
Protein 123 pos 472(PPPQPRRL);
Protein 126 pos 194(PPPPPQPA);

Right Proteins
Size = 6
Centroid 1 pos 265(FPANYVSP)
Protein 108 pos 459(FPANYVRV);
Protein 117 pos 364(FPANYVEL);
Protein 119 pos 101(FPANYVKP);
Protein 120 pos 265(FPLNYVTP);
Protein 132 pos 102(FPANYVKP);

Score=77.809987
*************************************
